# Supplementary material for: Green Synthesis of Biochar-Supported Nanoscale Zero-Valent Iron Using Tea Polyphenol for Efficient Cadmium Immobilization in Soil
Source: Nanomaterials (Basel). 2025 Sep 23;15(19):1460. doi: 10.3390/nano15191460 (PMC12525840; doi:10.3390/nano15191460)
Supplement: Supplementary file 1 [file nanomaterials-15-01460-s001.zip]

Archive with 1 entries (1 files):
- nanomaterials-3814143-supplementary.pdf
